# Supplementary material for: Comparative analysis of a plant pseudoautosomal region (PAR) in Silene latifolia with the corresponding S. vulgaris autosome
Source: BMC Genomics. 2012 Jun 8;13:226. doi: 10.1186/1471-2164-13-226 (PMC3431222; doi:10.1186/1471-2164-13-226)
Supplement: Additional file 1 — Table S1.PAR gene expression. Description: Expression data were extracted from Muyle et al.[41]. [file 1471-2164-13-226-S1.xls]

## Sheet: Sheet1
Name	Normalized expression						Mean		Expression
	U10_37_female	U10_39_female	U10_34_female	U10_49_male	U10_11_male	U10_9_male	Female	Male
BIP1	0.00285769	0.00746973	0.00744412	0.00648673	0.0119465	0.0103595	0.00592385	0.00959758	unbiased
ACBP1	0.000926094	0.000750268	0.000635508	0.000577096	0.000585339	0.000591015	0.000770624	0.000584483	unbiased
PAR1	0.000450076	0.000737872	0.000749364	0.000409412	0.000598723	0.000579852	0.00064577	0.000529329	unbiased
ESP1	0.000205187	0.000478214	0.000512822	0.000142238	0.000329848	0.000407447	0.000398741	0.000293178	unbiased
