# Supplementary material for: Comparative analysis of a plant pseudoautosomal region (PAR) in Silene latifolia with the corresponding S. vulgaris autosome
Source: BMC Genomics. 2012 Jun 8;13:226. doi: 10.1186/1471-2164-13-226 (PMC3431222; doi:10.1186/1471-2164-13-226)
Supplement: Additional file 2 — Table S2.Comparison of GC and GC3 contents in Silene latifolia sex-linked genes. Description: GC and GC3 contents were calculated for known sex-linked genes located in the non-recombining part of the S. latifolia X chromosome. CDS sequences were extracted from GenBank. [file 1471-2164-13-226-S2.xls]

## Sheet: Feuil1
Gene name	DD44	SlAP3X	X1	CypX	X7	X9	X4	X3	SlssX
Sequence length (bp)	693	633	1419	561	738	447	1118	1687	839
Exon GC content (%)	45.4	42.2	44.9	42.1	47.1	49.2	46.3	40.5	44.8
Exon GC3 content (%)	49.3	42.6	36.8	36.4	41.9	51	38.2	33.4	54.8
