# Supplementary material for: Comparative analysis of a plant pseudoautosomal region (PAR) in Silene latifolia with the corresponding S. vulgaris autosome
Source: BMC Genomics. 2012 Jun 8;13:226. doi: 10.1186/1471-2164-13-226 (PMC3431222; doi:10.1186/1471-2164-13-226)
Supplement: Additional file 3 — Table S3.Genetic analyses of recombination events between the PAB and markers ScOPA09, ESP1, PAR2 and ACBP1. Description: Standard errors are indicated in brackets. [file 1471-2164-13-226-S3.xls]

## Sheet: Feuil1
	Allele of ScOPA09 inherited from pollen donor	Allele of ESP1 inherited from pollen donor	Allele of PAR2 inherited from pollen donor	Allele of ACBP1 inherited from pollen donor
Recombination fraction (%)	10.5 (3.5)	10.5 (3.5)	10.5 (3.5)	10.5 (3.5)
Distance from PAB - Kosambi function (cM)	10.7 (3.7)	10.7 (3.7)	10.7 (3.7)	10.7 (3.7)
Distance from PAB - Haldane function (cM)	11.8 (4.4)	11.8 (4.4)	11.8 (4.4)	11.8 (4.4)
