# Supplementary material for: Comparative analysis of a plant pseudoautosomal region (PAR) in Silene latifolia with the corresponding S. vulgaris autosome
Source: BMC Genomics. 2012 Jun 8;13:226. doi: 10.1186/1471-2164-13-226 (PMC3431222; doi:10.1186/1471-2164-13-226)
Supplement: Additional file 4 — Table S4.Genetic analysis of the linkage between the marker ScOPA09 and each gene ESP1, PAR2 and ACBP1. [file 1471-2164-13-226-S4.xls]

## Sheet: Feuil1
	Allele of ESP1 inherited from pollen donor	Allele of PAR2 inherited from pollen donor	Allele of ACBP1 inherited from pollen donor
Recombination fraction (%)	0	0	0
