# Supplementary material for: Comparative analysis of a plant pseudoautosomal region (PAR) in Silene latifolia with the corresponding S. vulgaris autosome
Source: BMC Genomics. 2012 Jun 8;13:226. doi: 10.1186/1471-2164-13-226 (PMC3431222; doi:10.1186/1471-2164-13-226)
Supplement: Additional file 5 — Table S5.LTR insertion time estimates Description: Positions and characteristics of LTRs (Primer binding site (PBS), polypurine tract (PPT), both 5′- and 3′-LTR size) found using LTR_Finder. Time was computed as described by Liu et al. (2008): Nucleotide differences / (2 x LTR length x K ). K: substitutions per site per year = 23E-9. Sl = S. latifolia, Sv = S. vulgaris. [file 1471-2164-13-226-S5.xls]

## Sheet: Feuil1
Species	Subgroup	Position	Size (bp)	PBS	PPT	5′-LTR size (bp)	3′-LTR size (bp)	Nucleotide differences	Time (years)
Sl	Copia	56,822-47,755	9,068	TATCATGAGCCACGGTT	AGGACAAGTGGGAGA	1,264	1,264	1	17,199
Sl	-	56,871-64,160	7,290	CGCCGTTGCCGGGGA	GGGGACAAGCAAATG	1,610	1,612	30	405,077
Sl	-	159,510-167,551	8,042	-	TTAAGGAGGGAAGAT	1,419	1,406	50	766,002
Sv	Retand	31,853-20,726	11,127	CGCCGTCTGTGGGGA	AAGCCGACGGAGAAA	605	605	1	35,932
Sv	Retand	65,586-54,158	11,429	CGCCGTCTGTGGGGA	AAGCCGACGGAGAAA	735	735	8	236,616
