# Supplementary material for: Comparative analysis of a plant pseudoautosomal region (PAR) in Silene latifolia with the corresponding S. vulgaris autosome
Source: BMC Genomics. 2012 Jun 8;13:226. doi: 10.1186/1471-2164-13-226 (PMC3431222; doi:10.1186/1471-2164-13-226)
Supplement: Additional file 6 — Table S6.Results of the different BAC sequencing approaches and assemblies. Description: The same S. latifolia BAC clone was sequenced by shotgun Sanger sequencing and 454 pyrosequencing with different paired-end libraries. [file 1471-2164-13-226-S6.xls]

## Sheet: Feuil1
	Species
	S. latifolia			S. vulgaris
Sequencing method	454 pair-end 3kb	454 pair-end 8kb	Sanger	454 pair-end 3kb
Assembly software	GS De Novo Assembler	GS De Novo Assembler	Phrap	GS De Novo Assembler
Reads	162365	129253	1154	194585
Coverage	140	135	19	280
Average read length (bp)	168	230	2660	180
Assembled reads	0.8859	0.9251	0.9471	0.9083
Assembled bases	0.9347	0.964	0.3003	0.9625
