# Supplementary material for: Comparative analysis of a plant pseudoautosomal region (PAR) in Silene latifolia with the corresponding S. vulgaris autosome
Source: BMC Genomics. 2012 Jun 8;13:226. doi: 10.1186/1471-2164-13-226 (PMC3431222; doi:10.1186/1471-2164-13-226)
Supplement: Additional file 7 — Table S7.Primers and restriction enzymes used for genetic analysis. Description: The annealing temperature for all primer pairs was 60°C. [file 1471-2164-13-226-S7.xls]

## Sheet: Feuil1
Marker name	Forward-primer (5’ – 3’)	Reverse-primer (5’ – 3’)	Restriction enzyme
ESP1	GACTGGTAAAAAAGAAACGATTTAT	TGGAAGAATCGTGGTTCCAT	CAPS (TaqI)
ScOPA09	GCAATTCACCATCCTCTGCTCCCCAACCAC	ATGGTCTTTGGGCCCTTATC	CAPS (MboI)
ACBP1	CTCGAGATTCCTCCTCGTGA	CCGCTTTCAAAGACGACAAT	CAPS (MwoI)
PAR2	AATGACAACTCTCTACCGTCCA	CAGCTAGAAACAAGCGATGC	CAPS (AccI)
